# Supplementary material for: Biased Random Walk Model of Neuronal Dynamics on Substrates with Periodic Geometrical Patterns
Source: Biomimetics (Basel). 2023 Jun 20;8(2):267. doi: 10.3390/biomimetics8020267 (PMC10296521; doi:10.3390/biomimetics8020267)
Supplement: Supplementary file 1 [file biomimetics-08-00267-s001.zip]

Archive with 1 entries (1 files):
- biomimetics-2438257-supplementary.pdf
